# Supplementary material for: Structural Characterization, Rheology, Texture, and Potential Hypoglycemic Effect of Polysaccharides from Brasenia schreberi
Source: Foods. 2025 May 21;14(10):1836. doi: 10.3390/foods14101836 (PMC12111196; doi:10.3390/foods14101836)
Supplement: Supplementary file 1 [file foods-14-01836-s001.zip]

Archive with 1 entries (1 files):
- foods-3574898-supplementary.pdf
